# Supplementary material for: Transvaginal Natural Orifice Transluminal Endoscopic Surgery (vNOTES) in Urogynecological Surgery: A Systematic Review
Source: J Clin Med. 2024 Sep 25;13(19):5707. doi: 10.3390/jcm13195707 (PMC11477206; doi:10.3390/jcm13195707)
Supplement: Supplementary file 1 [file jcm-13-05707-s001.zip]

Archive with 1 entries (1 files):
- jcm-3170698-supplementary.pdf
